# Supplementary material for: Integrative Advances in Pig Genomics: From Reference Assemblies and Evolutionary History to the Mechanistic Dissection of Key Traits
Source: Biology (Basel). 2026 Mar 9;15(5):447. doi: 10.3390/biology15050447 (PMC12984962; doi:10.3390/biology15050447)
Supplement: Supplementary file 1 [file biology-15-00447-s001.zip]

Archive with 1 entries (1 files):
- biology-4143898-supplementary.xlsx
