# Supplementary material for: Integrative Advances in Pig Genomics: From Reference Assemblies and Evolutionary History to the Mechanistic Dissection of Key Traits
Source: Biology (Basel). 2026 Mar 9;15(5):447. doi: 10.3390/biology15050447 (PMC12984962; doi:10.3390/biology15050447)
Supplement: Supplementary file 1 [file biology-15-00447-s001.zip › biology-4143898-supplementary.xlsx]

## Sheet: Sheet1
Supplementary Table 1. Genome size of representative pig reference assemblies.
Breed	Genome versions	Genome Size/Gb
Duroc	Sscrofa10.2	2.8
Ellegaard Gottingen minipig	SscrofaMinipig	2.4
Wuzhishan	minipig_v1.0	2.57
Goettingen	ss10.2_mar2013	2.6
Hampshire	Hampshire_pig_v1	2.5
Jinhua	Jinhua_pig_v1	2.5
Berkshire	Berkshire_pig_v1	2.4
LargeWhite	Large_White_v1	2.5
Landrace	Landrace_pig_v1	2.4
Pietrain	Pietrain_pig_v1	2.4
Rongchang	Rongchang_pig_v1	2.5
Bamei	Bamei_pig_v1	2.5
Meishan	Meishan_pig_v1	2.5
Tibetan	Tibetan_Pig_v2	2.4
Duroc	Sscrofa11.1	2.5
Bama miniature	ASM764409v1	2.5
Duroc	Ninghe_Sus_1	2.5
Meishan	ASM1795798v1	2.5
Ningxiang	ASM2056790v1	2.4
Large White	ASM2978402v1	2.5
Large White	ASM2989022v1	2.5
Large White	ASM2989021v1	2.5
Babraham	TPI_Babraham_pig_v1	2.4
Nanchukmacdon	NCMD	2.5
Landrace	norwegian_landrace	2.6
Chenghua	ASM3744751v1	2.7
Korean minipig	ASM3965481v1	2.5
Huai pig	CAU_Huaizhu_1.1	2.533
Banna miniature inbred pig	Banna	2.7
Juema	ASM4086911v1	2.7
Large White	ASM4490610v1	2.6
Hanjiang Black	ASM4490618v1	2.7
Ghungroo	ICAR-NRCP-G1	2.6
Wisconsin Miniature Swine	UWBC_WMS_v1	2.5
Wuzhishan	T2T_pig1.0	2.6
Neijiang pig	NJ_2022_AUG	2.6
Anqing Six-end-white pig	ASM5023112v1	2.7
Bamei	ASM3070493v2	2.7
Duroc	T2T-Sscrofa	2.7
